# Supplementary material for: X-rays Stimulate Granular Secretions and Activate Protein Kinase C Signaling in Human Platelets
Source: Curr Issues Mol Biol. 2023 Jul 19;45(7):6024–39. doi: 10.3390/cimb45070380 (PMC10378519; doi:10.3390/cimb45070380)
Supplement: Supplementary file 1 [file cimb-45-00380-s001.zip]

Archive with 1 entries (1 files):
- cimb-2431299-supplementary.pdf
